# Supplementary material for: Causes and consequences of sex-chromosome turnovers in Diptera
Source: Evol Lett. 2026 Mar 12;10(3):253–68. doi: 10.1093/evlett/qrag003 (PMC13231274; doi:10.1093/evlett/qrag003)
Supplement: qrag003_Supplemental_Files [file qrag003_supplemental_files.zip]

Archive with 3 entries (3 files):
- Supplement.Updated.23Dec25.pdf
- Supplementary_Datasets.zip
- Supplementary_Tables 4.zip
